# Supplementary material for: Bioinformatic analysis of the molecular mechanisms underlying the progression of bone defects
Source: Front Med (Lausanne). 2023 Jun 8;10:1157099. doi: 10.3389/fmed.2023.1157099 (PMC10286739; doi:10.3389/fmed.2023.1157099)
Supplement: Supplementary file 1 [file Table_1.xlsx]

## Sheet: Sheet1
The sequences of primers
(rat)	sense 5'-3'	antisense 5'-3'
GAPDH	GGCACAGTCAAGGCTGAGAATG	ATGGTGGTGAAGACGCCAGTA
Hoxa2	CTCGGCCACAAAGAATCCCT	GGGGTCTGCAGAGGTACTTG
CCR8	TGCTCTTCGTCCTCTCCATTCC	CCTTACACATCACGGTCCCAAAC
Abca13	GATGATGACTCTGCGGGTGTTC	TGGCGATGGACTAAGGTGACTC
IL2	CACTGACGCTTGTCCTCCTT	GTTTCAATTCTGTGGCCTGCT
Kif5c	CTGTGGTTGACGGCATCTCT	GGTGGAAGCTAGAAGCTCGT
Cib3	GTGCAGCATGGGTAACAAGC	GGTACCGATAGAACAGCCTCA
Atp2b2	CAGGACGTGACGCTCATCAT	CCGTGGCACATCCTTCATTG
Mef2a	CACGCATAATGGATGAGAGGAACC	CACAGAGCACACTGAGTTCATAGG
Nap1l5	TACTCGCCAAGATCCAGGAACTC	TCGTCGTCTTCATCATCCTCTCC
